# Supplementary material for: Ginkgo biloba extracts improve choroidal circulation leading to suppression of myopia in mice
Source: Sci Rep. 2023 Mar 7;13:3772. doi: 10.1038/s41598-023-30908-1 (PMC9989591; doi:10.1038/s41598-023-30908-1)
Supplement: Supplementary file 2 — Supplementary Information 2. [file 41598_2023_30908_MOESM2_ESM.xlsx]

## Sheet: Luc-assay
HEK AAV Egr-1
								average	/negative						average	sd
	medium	137	173	210	100	214	138	162	0.57969	0.732017	0.888575	0.423131	0.905501	0.583921	0.685472	0.190869
	PMA/Ethanol	461	435	467	1088	1185	828	744	1.95063	1.84062	1.97602	4.60367	5.0141	3.50353	3.1481	1.43137
*	PMA/DMSO	551	436	596	588	763	564	583	3.37692	2.67211	3.65271	3.60368	4.6762	3.45659	3.57303	0.646211
	100％Ethanol	248	237	209	152	284	288	236.333	1.04937	1.00282	0.884344	0.643159	1.20169	1.21862	1	0.215235
	Old GBE/Ethanol 0.25mg/ml (Purchased a year ago)	143	266	150	255	303	184	216.833	0.605078	1.12553	0.634697	1.07898	1.28209	0.778561	0.917489	0.282548
	Old GBE/Ethanol 0.50mg/ml (Purchased a year ago)	169	240	146	155	186	133	171.5	0.715092	1.01551	0.617772	0.655853	0.787024	0.562764	0.72567	0.161828
	Old GBE/Ethanol 0.75mg/ml (Purchased a year ago)	187	159	143	290	187	122	181.333	0.791255	0.672779	0.605078	1.22708	0.791255	0.51622	0.767278	0.249334
	New GBE/Ethanol 0.25mg/ml (The New purchase)	228	155	221	205	242	148	199.833	0.964739	0.655853	0.93512	0.867419	1.02398	0.626234	0.845557	0.16651
	New GBE/Ethanol 0.50mg/ml (The New purchase)	218	217	264	297	199	244	239.833	0.922426	0.918195	1.11707	1.2567	0.842031	1.03244	1.01481	0.15297
	New GBE/Ethanol 0.75mg/ml (The New purchase)	261	309	285	451	159	274	289.833	1.10437	1.30748	1.20592	1.90832	0.672779	1.15938	1.22638	0.399472
*	DMSO	145	187	134	183	173	157	163.167	0.888662	1.14607	0.821246	1.12155	1.06027	0.962206	1	0.130782
	Old GBE/DMSO 0.25mg/ml (Purchased a year ago)	194	167	103	208	135	185	165.333	1.18897	1.02349	0.631256	1.27477	0.827375	1.13381	1.01328	0.242643
	Old GBE/DMSO 0.50mg/ml (Purchased a year ago)	115	94	206	109	92	157	128.833	0.704801	0.576098	1.26251	0.668029	0.563841	0.962206	0.789581	0.272749
	Old GBE/DMSO 0.75mg/ml (Purchased a year ago)	107	149	193	116	174	144	147.167	0.655771	0.913177	1.18284	0.71093	1.06639	0.882533	0.901941	0.201761
*	New GBE/DMSO 0.25mg/ml (The New purchase)	236	291	276	260	257	239	259.833	1.44637	1.78345	1.69152	1.59346	1.57508	1.46476	1.59244	0.129802
*	New GBE/DMSO 0.50mg/ml (The New purchase)	290	358	169	312	321	280	288.333	1.77732	2.19408	1.03575	1.91216	1.96731	1.71604	1.76711	0.395226
*	New GBE/DMSO 0.75mg/ml (The New purchase)	110	107	116	328	292	190	190.5	0.674157	0.655771	0.71093	2.01021	1.78958	1.16445	1.16752	0.601809
	DMSO, Vacuum treatment	213	199	167	299	140	180	199.667	1.06678	0.996661	0.836394	1.4975	0.701169	0.901503	1	0.27486
	Old GBE/DMSO 0.25mg/ml, Vacuum treatment	165	178	178	210	306	292	221.5	0.826377	0.891486	0.891486	1.05175	1.53255	1.46244	1.10935	0.310513
	New GBE/DMSO 0.25mg/ml, Vacuum treatment	181	124	206	277	202	290	213.333	0.906511	0.621035	1.03172	1.38731	1.01169	1.45242	1.06845	0.309865
		average	SD	t test	ANOVA				one-way ANOVA
	DMSO	1	0.130782											Degree of freedom
	PMA/DMSO	3.57303	0.646211	2.39861e-06	2.39861e-06				DMSO	PMA/DMSO			SS	df	MS	F value	P value
	New GBE/DMSO 0.25mg/ml (The New purchase)	1.59244	0.129802	1.35038e-05	1.35038e-05				0.888662	3.37692		Total variation	22.035	11	2.00318
	New GBE/DMSO 0.50mg/ml (The New purchase)	1.76711	0.395226	0.00111933	0.00111933				1.14607	2.67211			19.8615	1	19.8615	91.3819	2.39861e-06
	New GBE/DMSO 0.75mg/ml (The New purchase)	1.16752	0.601809	0.520305	0.520305				0.821246	3.65271
									1.12155	3.60368
									1.06027	4.6762
									0.962206	3.45659
							VAR.S* (number-1)		0.0855201	2.08794		SUM	2.17346	10	0.217346
														Degree of freedom
									DMSO	GBE/DMSO (0.25)			SS	df	MS	F value	P value
									0.888662	1.44637		Total variation	1.22272	11	0.111157
									1.14607	1.78345			1.05296	1	1.05296	62.0252	1.35038e-05
									0.821246	1.69152
									1.12155	1.59346
									1.06027	1.57508
									0.962206	1.46476
							VAR.S* (number-1)		0.0855201	0.0842431		SUM	0.169763	10	0.0169763
														Degree of freedom
									DMSO	GBE/DMSO (0.50)			SS	df	MS	F value	P value
									0.888662	1.77732		Total variation	2.63191	11	0.239264
		DMSO	PMA/DMSO	GBE/DMSO (0.25)	GBE/DMSO (0.50)	GBE/DMSO (0.75)			1.14607	2.19408			1.76537	1	1.76537	20.3727	0.00111933
		0.888662	3.37692	1.44637	1.77732	0.674157			0.821246	1.03575
		1.14607	2.67211	1.78345	2.19408	0.655771			1.12155	1.91216
		0.821246	3.65271	1.69152	1.03575	0.71093			1.06027	1.96731
		1.12155	3.60368	1.59346	1.91216	2.01021			0.962206	1.71604
		1.06027	4.6762	1.57508	1.96731	1.78958	VAR.S* (number-1)		0.0855201	0.781018		SUM	0.866538	10	0.0866538
		0.962206	3.45659	1.46476	1.71604	1.16445
	average	1	3.57303	1.59244	1.76711	1.16752								Degree of freedom
	sd	0.130782	0.646211	0.129802	0.395226	0.601809			DMSO	GBE/DMSO (0.75)			SS	df	MS	F value	P value
									0.888662	0.674157		Total variation	1.98058	11	0.180053
									1.14607	0.655771			0.0841867	1	0.0841867	0.443931	0.520305
									0.821246	0.71093
									1.12155	2.01021
									1.06027	1.78958
									0.962206	1.16445
							VAR.S* (number-1)		0.0855201	1.81087		SUM	1.89639	10	0.189639

## Sheet: LIM model
summary		ref				AL				Anterior chamber depth + Corneal thickness					Lens thickness					one-way ANOVA													Anterior chamber depth + Corneal thickness										Lens thickness
		L	R	3wL	3wR	L	R	3wL	3wR	L	R	3wL	3wR		L	R	3wL	3wR									Degree of freedom							CON-		CON+LIM		GBEs+LIM						CON-		CON+LIM		GBEs+LIM
CON-	0,0	-0.59	3.64		15.12	3.107	3.09		3.275											REF		CON 0D	CON -30D			SS	df	MS	F value	P value				0w	3w	0w	3w	0w	3w					0w	3w	0w	3w	0w	3w
	0,1	5.5	-0.56	13.67	16.29	3.098	3.069	3.268	3.254	0.395	0.382		0.442			1.775		1.962					-5.24		Total variation	1688.41	12	140.701						0.395		0.442	0.476	0.451	0.493							1.809	1.996	1.8	1.979
	1,0	6.78	0.47		5.63	3.081	3.064	3.277	3.274	0.382	0.383	0.476	0.467		1.792	1.732	1.945	1.945				8.17	-11.73			1433.12	1	1433.12	61.7498	7.74073e-06				0.382	0.476	0.425	0.451	0.374	0.451					1.792	1.945	1.817	1.995	1.715	1.936
	1,1	-0.02	1.5	20.83	5.83	3.143	3.102	3.328	3.283														-9.8											0.382	0.442	0.391	0.468	0.408	0.485					1.775	1.962	1.758	1.945	1.766	1.97
CON+ LIM	0,0	-0.59	-5.92	-5.83	-15.72	3.132	3.149	3.387	3.368	0.442	0.4	0.476	0.501		1.809	1.8	1.996	1.987				11.48	-12.09											0.383	0.467	0.407	0.459	0.348	0.475					1.732	1.945	1.775	1.979	1.758	1.953
	0,1	2.46	-0.61	-9.27	-12.7	3.122	3.111	3.33	3.364	0.425	0.408	0.451	0.459		1.817	1.834	1.995	2.003				16.85	-9.71													0.4	0.501	0.434	0.468							1.8	1.987	1.8	1.97
	1,1	-5.29	-7.22	-15	-19.51	3.065	3.093	3.257	3.299	0.391	0.407	0.468	0.475		1.758	1.749	1.945	1.928				5.16														0.408	0.459	0.391	0.468							1.834	2.003	1.724	1.962
	1,0	2	2.55		-6.04	3.126	3.092	3.33	3.313	0.407	0.417	0.459	0.459		1.775	1.749	1.979	1.945				20.85	-12.29													0.407	0.475	0.417	0.493							1.749	1.928	1.783	1.962
GBEs+ LIM	0,0	-3.86	-3.27	-2.65	-1.85	3.17	3.165	3.334	3.324	0.451	0.434	0.493	0.468		1.8	1.8	1.979	1.97				4.33	-8.59													0.417	0.459	0.383								1.749	1.945	1.758
	1,0	2.23	-0.02		-5.36	3.032	3.07	3.273	3.3	0.374	0.391	0.451	0.468		1.715	1.724	1.936	1.962		VAR.S* (number-1)		217.961	37.3317		SUM	255.293	11	23.2084					average	0.3855	0.461667	0.412125	0.4685	0.40075	0.476143				average	1.76633	1.95067	1.78638	1.97225	1.763	1.96171
	1,1	1.4	-1.01	-6.61	-0.93	3.097	3.122	3.28	3.3	0.408	0.417	0.485	0.493		1.766	1.783	1.97	1.962
	0,2	3.9	0.44	-0.42	-1.9	3.051	3.093	3.25	3.275	0.348	0.383	0.4765			1.758	1.758	1.953
	2,0	1.55	-1.36	-1.67	4.16	3.068	3.118	3.272	3.319																		Degree of freedom						Change	Control 0D	Control -30D	GBEs -30D							Change	Control 0D	Control -30D	GBEs -30D
																				REF		CON -30D	GBEs -30D			SS	df	MS	F value	P value				0.094	0.034	0.042								0.153	0.187	0.179
REF	CON-		CON+LIM		GBEs+LIM					AL	CON-		CON+LIM		GBEs+LIM							-5.24	1.21		Total variation	441.777	15	29.4518						0.06	0.026	0.077								0.187	0.178	0.221
	Ref	3w Ref	Ref	3w Ref	Ref	3w Ref					Ref	3w Ref	Ref	3w Ref	Ref	3w Ref						-11.73				268.306	1	268.306	21.6536	0.000372711				0.084	0.077	0.077								0.213	0.187	0.204
	1	1.5	2.5	3	4	4.5					1	1.5	2.5	3	4	4.5						-9.8	1.42												0.052	0.127									0.204	0.195
	-0.59		-0.59	-5.83	-3.86	-2.65					3.107		3.132	3.387	3.17	3.334						-12.09	-5.34												0.101	0.034									0.187	0.17
	5.5	13.67	2.46	-9.27	2.23						3.098	3.268	3.122	3.33	3.032	3.273						-9.71	-8.01												0.051	0.077									0.169	0.238
	6.78		-5.92	-15.72	-3.27	-1.85					3.081	3.277	3.149	3.368	3.165	3.324							-4.32												0.068	0.076									0.179	0.179
	3.64	15.12	-0.61	-12.7	-0.02	-5.36					3.09	3.275	3.111	3.364	3.07	3.3						-12.29	0.08												0.042										0.196
	-0.56	16.29	-5.29	-15	1.4	-6.61					3.069	3.254	3.065	3.257	3.097	3.28						-8.59	-2.34										average	0.0793333	0.056375	0.0728571							average	0.184333	0.185875	0.198
	0.47	5.63	2		3.9	-0.42					3.064	3.274	3.126	3.33	3.051	3.25							-3.22										sd	0.0174738	0.0245819	0.030152							sd	0.0300888	0.0108817	0.0247656
	-0.02	20.83	-7.22	-19.51	-1.01	-0.93					3.143	3.328	3.093	3.299	3.122	3.3							5.52										t test	0.177693	0.264256								t test	0.897142	0.230532
	1.5	5.83	2.55	-6.04	0.44	-1.9					3.102	3.283	3.092	3.313	3.093	3.275				VAR.S* (number-1)		37.3317	136.139		SUM	173.471	14	12.3908
					1.55	-1.67									3.068	3.272
					-1.36	4.16									3.118	3.319											Degree of freedom
																				AL		CON 0D	CON -30D			SS	df	MS	F value	P value
REF	CON-	CON+LIM	GBEs+LIM							AL	CON-	CON+LIM	GBEs+LIM										0.255		Total variation	0.00854133	14	0.000610095
change	1	2	3							change	1	2	3									0.17	0.208			0.00390012	1	0.00390012	10.9242	0.00569075									Degree of freedom
		-5.24	1.21									0.255	0.164									0.196	0.219									AL		CON -30D	GBEs -30D			SS	df	MS	F value	P value
	8.17	-11.73									0.17	0.208										0.185	0.253											0.255	0.164		Total variation	0.0116101	16	0.000725632
		-9.8	1.42								0.196	0.219	0.159									0.185	0.192											0.208				0.00403373	1	0.00403373	7.98612	0.0127721
	11.48	-12.09	-5.34								0.185	0.253	0.23									0.21	0.204											0.219	0.159
	16.85	-9.71	-8.01								0.185	0.192	0.183									0.185	0.206											0.253	0.23
	5.16		-4.32								0.21	0.204	0.199									0.181	0.221											0.192	0.183
	20.85	-12.29	0.08								0.185	0.206	0.178																					0.204	0.199
	4.33	-8.59	-2.34								0.181	0.221	0.182																					0.206	0.178
			-3.22										0.204							VAR.S* (number-1)		0.000945714	0.0036955		SUM	0.00464121	13	0.000357016						0.221	0.182
			5.52										0.201																						0.204
average	11.14	-9.92143	-1.66667							average	0.187429	0.21975	0.188889																						0.201
sd	6.60244	1.53384	3.51378							sd	0.0125546	0.0229767	0.0220252																			VAR.S* (number-1)		0.0036955	0.00388089		SUM	0.00757639	15	0.000505093
T test	7.74073e-06	0.000372711								T test	0.00569075	0.0127721
ANOVA	7.74073e-06	0.000372711								ANOVA	0.00569075	0.0127721
ChK
0W											x1000		3W											x1000	change
CON-	00L	1	0.064	179.453	73	253	11.693	0	1109199	0.0203718	20.3718		CON-	00L	1
	00R	2	0.066	185.02	68	253	12.221	0	1159336	0.0210085	21.0085			00R	2	0.074	213.516	60	255	15.825	0	1501231	0.0235549	23.5549	2.54648
	01L	3	0.069	184.38	65	255	13.664	0	1296189	0.0219634	21.9634			01L	3	0.074	221.226	75	255	16.281	0	1554557	0.0235549	23.5549	1.59155
	01R	4	0.07	174.227	70	255	12.368	0	1173245	0.0222817	22.2817			01R	4	0.073	188.312	64	255	13.443	0	1283534	0.0232366	23.2366	0.95493
	10L	5	0.068	175.325	62	251	13.057	0	1238668	0.0216451	21.6451			10L	5	0.076	209.199	94	255	15.891	0	1517320	0.0241916	24.1916	2.54648
	10R	6	0.063	172.476	46	254	12.316	0	1168355	0.0200535	20.0535			10R	6	0.072	163.819	45	255	12.123	0	1150008	0.0229183	22.9183	2.86479
CON+LIM	00L	1	0.068	184.047	35	255	13.216	0	1253726	0.0216451	21.6451		CON+LIM	00L	1	0.063	178.108	69	254	12.844	0	1218440	0.0200535	20.0535	-1.59155
	00R	2	0.069	184.033	52	253	12.66	0	1200997	0.0219634	21.9634			00R	2	0.065	188.348	61	255	14.325	0	1358934	0.0206901	20.6901	-1.27324
	01L	3	0.07	178.45	71	253	12.03	0	1141190	0.0222817	22.2817			01L	3	0.064	196.795	65	255	14.43	0	1368905	0.0203718	20.3718	-1.90986
	01R	4	0.067	161.731	52	249	11.738	0	1113516	0.0213268	21.3268			01R
	10L	5	0.07	171.674	43	250	12.08	0	1145924	0.0222817	22.2817			10L	5	0.064	191.732	55	255	11.856	0	1131988	0.0203718	20.3718	-1.90986
	10R	6	0.07	168.041	47	252	11.773	0	1116801	0.0222817	22.2817			10R	6	0.065	200.599	85	255	14.334	0	1395370	0.0206901	20.6901	-1.59155
	11L	7	0.068	199.367	103	255	12.452	0	1212153	0.0216451	21.6451			11L	7	0.066	233.81	0	248	1.669	0	162498	0.0210085	21.0085	-0.63662
	11R	8	0.07	196.433	77	255	13.125	0	1277603	0.0222817	22.2817			11R	8	0.064	205.205	99	255	14.261	0	1388215	0.0203718	20.3718	-1.90986
GBEs+LIM	00L	1	0.068	155.424	41	243	9.714	0	921509	0.0216451	21.6451		GBEs+LIM	00L	1	0.066	232.386	0	242	1.659	0	161508	0.0210085	21.0085	-0.63662
	00R	2	0.069	168.713	46	253	11.693	0	1109285	0.0219634	21.9634			00R	2	0.067	204.577	75	255	14.364	0	1398282	0.0213268	21.3268	-0.63662
	01L	3	0.067	167.399	66	241	12.236	0	1160743	0.0213268	21.3268			01L	3	0.065	194.149	84	253	14.095	0	1337106	0.0206901	20.6901	-0.63662
	01R	4	0.065	174.027	60	254	12.675	0	1202354	0.0206901	20.6901			01R	4	0.068	205.983	91	255	13.91	0	1319526	0.0216451	21.6451	0.95493
	10L	5	0.072	177.459	81	254	13.834	0	1312306	0.0229183	22.9183			10L	5	0.068	198.973	58	255	14.67	0	1391615	0.0216451	21.6451	-1.27324
	10R	6	0.07	173.265	54	254	13.315	0	1263100	0.0222817	22.2817			10R	6	0.067	188.293	37	255	13.993	0	1327467	0.0213268	21.3268	-0.95493
	11L	7	0.07	175.322	60	251	13.094	0	1242158	0.0222817	22.2817			11L	7	0.071	197.453	74	255	14.755	0	1399743	0.0226	22.6	0.31831
	11R	8	0.068	177.715	57	250	12.982	0	1231565	0.0216451	21.6451			11R	8	0.07	171.014	0	255	13.499	0	1280554	0.0222817	22.2817	0.63662
																				one-way ANOVA
																											Degree of freedom
																				ChK		CON 0D	CON -30D			SS	df	MS	F value	P value
CHK	CON0D		CON+LIM		GBE+LIM			ChK	CON-	CON+LIM	GBEs+LIM												-1.59155		Total variation	42.6478	11	3.87707
	0w	3w	0w	3w	0w	3w		change														2.54648	-1.27324			38.7918	1	38.7918	100.601	1.54647e-06
	20.3718		21.6451	20.0535	21.6451	21.0085				-1.59155	-0.63662											1.59155	-1.90986
	21.0085	23.5549	21.9634	20.6901	21.9634	21.3268			2.54648	-1.27324	-0.63662											0.95493
	21.9634	23.5549	22.2817	20.3718	21.3268	20.6901			1.59155	-1.90986	-0.63662											2.54648	-1.90986
	22.2817	23.2366	21.3268		20.6901	21.6451			0.95493		0.95493											2.86479	-1.59155
	21.6451	24.1916	22.2817	20.3718	22.9183	21.6451			2.54648	-1.90986	-1.27324												-0.63662
	20.0535	22.9183	22.2817	20.6901	22.2817	21.3268			2.86479	-1.59155	-0.95493												-1.90986
			21.6451	21.0085	22.2817	22.6				-0.63662	0.31831									VAR.S* (number-1)		2.55329	1.3027		SUM	3.85599	10	0.385599
			22.2817	20.3718	21.6451	22.2817				-1.90986	0.63662
average	21.2207	23.4913	21.9179	20.531	21.8724	21.4632		average	2.10085	-1.54608	-0.278521
SD	0.892782	0.47213	0.380453	0.310639	0.679245	0.63091		SD	0.798951	0.465958	0.805941																Degree of freedom
								T test	1.54647e-06	0.00293096										ChK		CON -30D	GBEs -30D			SS	df	MS	F value	P value
								ANOVA	1.54647e-06	0.00293096												-1.59155	-0.63662		Total variation	11.8478	14	0.846273
																						-1.27324	-0.63662			5.99833	1	5.99833	13.3308	0.00293096
									Control 0D	Control -30D	GBEs -30D											-1.90986	-0.63662
									2.10085	-1.54608	-0.278521												0.95493
																						-1.90986	-1.27324
																						-1.59155	-0.95493
																						-0.63662	0.31831
																						-1.90986	0.63662
																				VAR.S* (number-1)		1.3027	4.54679		SUM	5.84949	13	0.449961
Additional Experiments
															Change in BW		Control 0D	GBEs 0D	Control -30D	GBEs -30D
0W	BW after LIM	BW 1W	BW 3W	Ref L	Ref R	AL L	AL R	3W	Ref L	Ref R	AL L	AL R					11	12.3	8.7	10.9
Normal 0D																	11.6	12.3	11.3	11.1
0,0	9.3	17.2	20.3	6.22	7.35	3.04	3.057			8.32		3.277					13.2		10.7	10
0,1	8.9	17.3	20.5	1.83	4.98	3.057	3.056		12	11.68	3.302	3.311					13.4	12	9.9	9.8
1,0	9	17.9	22.2	3.62	3.98	3.005	3.006		17.15	14.05	3.286						13.3	12.3	13.2	10.9
1,1	8.7	16.5	22.1	1.62	1.81	3.031	3.057		7.88		3.26	3.243					12.3	12.3	10.8	12.4
GBEs 0D																	13.3	12.3	12.7
0,0	7.6	15.5	19.9	2.65	7.48	2.972	3.023		7.48	3.94	3.252	3.286					12.7	11.4	10.2	12.4
0,1	7.9	15.3	20.2	1.53	3.56	2.989	3.023		5.34	6.37	3.243	3.26				Average	12.6	12.1286	10.9375	11.0714
																SD	0.897616	0.340168	1.46671	1.0291
1,1	8.3	16.9	20.3	2.86	1.47	3.057	3.057		13.03	12	3.294	3.286				T test	0.214544		0.843327
Normal -30D
0,0	9.7	18.5	18.4
0,1	8.5	16.9	19.8
1,0	10.1	18.4	20.8
1,1	7.5	14.7	17.4
GBEs -30D
0,0	8.6	14.4	19.5
0,1	8.4	13.9	19.5
1,0	8.9	14.6	18.9
1,1	8.7	13.5	18.5												Change in REF		Normal 0D	GBEs 0D	Normal -30D	GBEs -30D								Change in REF (SUM)		Normal 0D	GBEs 0D	Normal -30D	GBEs -30D
																	10.17	4.83	-1.32	0.59										10.17	4.83	-1.32	0.59
																	13.53	3.81	-9.56											13.53	3.81	-9.56	-0.21
																	6.26			-0.21										6.26		-9.48	-7.67
2nd GROUP																	0.97	10.17	-9.48	-7.67										0.97	10.17	-8.71	0.9
Normal 0D	BW after LIM	BW 1W	BW 3W	Ref L	Ref R	AL L	AL R	3W	Ref L	Ref R	AL L	AL R					6.7	-3.54	-8.71	0.9										6.7	-3.54	-5.24	3.49
0,0	8.4	15.3	21.7	0.21	-0.66	2.997	3.031		9.1	7.86	3.277	3.294					10.07	2.81												10.07	2.81	-11.73	1.21
0,1	8.4	14.8	20.7	0.54	2.27	3.023	3.074		8.9	9.33	3.26	3.269					8.89			3.49										8.89		-9.8	1.42
1,0	8.4	15.2	21.7	6.82	1.35	3.006	3.031		7.08	13.52	3.277	3.286					8.36	10.53												8.36	10.53	-12.09	-5.34
1,1	9.2	15.7	21.9	6.03	6.73	3.082	3.023		18.03	13.31	3.303	3.303					0.26	3.15												0.26	3.15	-9.71	-8.01
GBEs 0D																	12	9.67												12	9.67	-12.29	-4.32
0,0	8.7	16.4	21	1.43	-0.91	3.014	2.98		4.58	5.95	3.243	3.226					8.52													8.52		-8.59	0.08
0,1	8	15.7	20.3	-0.91	2.78	2.989	2.989		8.76	2.12	3.252	3.252					7.06	10.15												7.06	10.15		-2.34
1,0	7.9	15	20.2	3.53													12.17	6.86												12.17	6.86		-3.22
1,1	8.4	15.9	19.8	2.82	-1.15	2.972	2.98		12.97		3.243						6.58	-0.66												6.58	-0.66		5.52
Normal -30D																Average	7.96714	5.25273	-7.2675	-0.58									Average	7.96714	5.25273	-8.95636	-1.27857
0,0	8	15.8	21.2	-2.31	0.92	3.014	3.023		-3.63		3.285					SD	3.83392	4.72259	3.98348	4.19908									SD	3.83392	4.72259	3.20725	4.02362
0,1	7.8	14.3	18.6	3.9	2.03	2.98	2.98		-5.66	-6.68	3.277	3.277				ANOVA	0.126007		0.0456396										ANOVA	0.126007		3.11727e-05
1,0	8.4	16.5	21.1
1,1	8.3	12.8	18.5	3	3.26	2.997	2.989		-6.48		3.243
GBEs -30D															Change in AL		Control 0D	GBEs 0D	Control -30D	GBEs -30D
0,0	8.2	15.4	19.1	4.46	2.52	2.989	3.014			-5.15		3.26					0.245	0.254	0.271	0.263
0,1	8.6	15.9	21	1.87	2.13	2.997	3.023		2.72	3.03	3.26	3.277					0.281	0.237	0.297
1,1	8.2	16.1	20.6	2.79	2.13	2.997	2.997		1.92	5.62	3.252	3.26					0.229	0.263		0.255
																	0.22	0.237	0.246	0.246
																	0.255		0.297	0.254
																	0.28
																	0.237	0.229		0.263
																	0.271	0.229
																	0.221	0.263
																	0.263
																	0.195	0.271
																	0.255	0.246
																	0.28	0.263
																Average	0.248615	0.2492	0.27775	0.2562
																SD	0.0270756	0.015612	0.0244591	0.00712039
																ANOVA	0.95213		0.0989588
ChK												ChK
0W										mm	x1000 (um)	3W										mm	x1000 (um)	Change		Change in ChK		Control 0D	GBEs 0D
CON 0D	211R	1	0.039	178.488	107	225	6.964	0	2183797	0.0124141	12.4141	CON 0D	211R	1	0.042	192.15	89	238	8.103	0	2541188	0.013369	13.369	0.95493				0.95493	3.1831
	11L	2	0.037	178.702	108	228	6.524	0	2045959	0.0117775	11.7775		11L	2	0.042	189.694	113	238	7.956	0	2495048	0.013369	13.369	1.59155				1.59155
	210L	3	0.037	180.44	108	232	6.646	0	2084264	0.0117775	11.7775		210L	3	0.043	191.425	89	238	8.212	0	2575244	0.0136873	13.6873	1.90986				1.90986	3.50141
	210R	4	0.037	158.368	34	222	5.909	0	1853065	0.0117775	11.7775		210R	4	0.044	189.815	100	238	8.433	0	2644690	0.0140056	14.0056	2.22817				2.22817	2.86479
	201L	5	0.038	176.406	110	232	6.772	0	2123580	0.0120958	12.0958		201L	5	0.045	189.176	98	238	8.587	0	2692736	0.0143239	14.3239	2.22817				2.22817	0.31831
	201R	6	0.041	174.356	102	228	7.075	0	2218851	0.0130507	13.0507		201R	6	0.042	192.715	121	236	8.063	0	2528421	0.013369	13.369	0.31831				0.31831	3.81972
	200L	7	0.037	169.729	60	228	6.317	0	1980910	0.0117775	11.7775		200L	7	0.045	184.773	96	235	8.307	0	2604932	0.0143239	14.3239	2.54648				2.54648	3.1831
	200R	8	0.036	176.395	113	225	6.418	0	2012662	0.0114592	11.4592		200R	8	0.045	190.716	115	235	8.611	0	2700532	0.0143239	14.3239	2.86479				2.86479	2.22817
	11L	9	0.039	172.223	96	228	6.698	0	2100610	0.0124141	12.4141		11L	9	0.043	195.296	113	240	8.948	0	2806019	0.0136873	13.6873	1.27324				1.27324	2.86479
	11R	10	0.039	163.89	78	221	6.444	0	2020925	0.0124141	12.4141		11R	10	0.045	193.62	112	239	8.751	0	2744176	0.0143239	14.3239	1.90986				1.90986
	10R	11	0.038	170.599	103	222	6.56	0	2057081	0.0120958	12.0958																		2.86479
	10L	12	0.04	170.698	104	222	6.787	0	2128429	0.0127324	12.7324		10L	11	0.044	191.372	112	233	8.736	0	2739491	0.0140056	14.0056	1.27324				1.27324	4.45634
	01L	13	0.035	176.859	100	226	6.139	0	1925283	0.0111408	11.1408		01L	12	0.04	182.255	108	233	7.774	0	2438029	0.0127324	12.7324	1.59155				1.59155	2.86479
	01R	14	0.038	175.953	105	223	6.661	0	2088913	0.0120958	12.0958		01R	13	0.04	195.996	123	239	7.877	0	2470328	0.0127324	12.7324	0.63662				0.63662	2.22817
	00R	15	0.04	176.511	99	229	7.143	0	2240098	0.0127324	12.7324		00R	14	0.043	183.668	105	232	7.915	0	2482083	0.0136873	13.6873	0.95493				0.95493
	00L	16	0.037	175.403	97	224	6.558	0	2056606	0.0117775	11.7775																Average	1.59155	2.86479
																											SD	0.711763	0.972453
GBEs 0D	211L	1	0.035	185.742	106	239	6.423	0	2014372	0.0111408	11.1408	GBEs 0D	211L	1	0.045	204.443	114	254	9.173	0	2876520	0.0143239	14.3239	3.1831			T test	0.00114205
	211R	2	0.036	184.829	107	239	6.676	0	2093745	0.0114592	11.4592		211R
	201L	3	0.036	187.677	122	241	6.778	0	2125629	0.0114592	11.4592		201L	2	0.047	201.521	118	252	9.462	0	2967399	0.0149606	14.9606	3.50141
	201R	4	0.038	148.525	78	203	5.641	0	1768934	0.0120958	12.0958		201R	3	0.047	197.439	110	246	9.193	0	2883009	0.0149606	14.9606	2.86479
	200L	5	0.038	154.322	81	209	5.82	0	1825008	0.0120958	12.0958		200L	4	0.039	203.289	115	249	7.973	0	2500248	0.0124141	12.4141	0.31831
	200R	6	0.033	153.226	83	209	5.122	0	1606273	0.0105042	10.5042		200R	5	0.045	198.72	100	248	8.989	0	2819036	0.0143239	14.3239	3.81972
	11L	7	0.035	151.285	55	203	5.319	0	1667912	0.0111408	11.1408		11L	6	0.045	209.532	117	252	9.481	0	2973261	0.0143239	14.3239	3.1831
	11R	8	0.035	158.239	91	207	5.609	0	1758828	0.0111408	11.1408		11R	7	0.042	207.25	109	251	8.663	0	2716834	0.013369	13.369	2.22817
	10L	9	0.036	142.946	78	203	5.193	0	1628580	0.0114592	11.4592		10L	8	0.045	206.274	108	253	9.295	0	2915060	0.0143239	14.3239	2.86479
	10R	10	0.041	139.895	57	200	5.709	0	1790375	0.0130507	13.0507
	01L	11	0.035	144.5	64	206	5.096	0	1598028	0.0111408	11.1408		01L	9	0.044	204.419	116	254	8.93	0	2800338	0.0140056	14.0056	2.86479
	01R	12	0.035	170.486	93	223	5.891	0	1847381	0.0111408	11.1408		01R	10	0.049	193.273	100	247	9.482	0	2973507	0.0155972	15.5972	4.45634
	00L	13	0.036	169.292	91	227	6.14	0	1925526	0.0114592	11.4592		00L	11	0.045	201.499	103	252	9.111	0	2857053	0.0143239	14.3239	2.86479
	00R	14	0.037	174.522	77	224	6.467	0	2028125	0.0117775	11.7775		00R	12	0.044	209.161	116	255	9.192	0	2882654	0.0140056	14.0056	2.22817

## Sheet: OCT-A
OCTA
Control		0,0						%area		0,1						%area		1,0						%area		1,1						%area
0w		1	844	104.84	0	255	88485	46.434	88485	1	1167	159.293	0	255	185895	62.468	185895	1	1123	153.954	0	255	172890	60.374	172890	1	1179	153.779	0	255	181305	60.305	181305
		2	1274	130.302	0	255	166005	51.099	166005	2	1148	61.307	0	255	70380	56.423	70380	2	1160	116.728	0	255	135405	63.457	135405	2	1226	127.5	0	255	156315	50	156315
1w		3	1294	121.194	0	255	156825	47.527	156825	3	1178	81.825	0	255	96390	39.472	96390	3	1223	92.993	0	255	113730	36.468	113730	3	1273	97.954	0	255	124695	38.413	124695
		4	1449	99.079	0	255	143565	38.854	143565	4	1040	83.12	0	255	86445	43.346	86445	4	1090	214.294	0	255	233580	84.037	233580	4	1176	124.464	0	255	146370	48.81	146370
3w		5	1519	158.305	0	255	240465	62.08	240465	5	1112	180.472	0	255	200685	70.773	200685	5	1060	128.703	0	255	136425	50.472	136425
		6	1540	100.013	0	255	154020	39.221	154020	6	1465	192.338	0	255	281775	75.427	281775	6	1094	136.124	0	255	148920	53.382	148920	5	1176	115.357	0	255	135660	45.238	135660
GBE		0,0						%area		0,1						%area		1,0						%area		1,1						%area
0w		1	1256	148.818	0	255	186915	58.36	186915	1	1139	73.433	0	255	83640	47.462	83640	1	1142	98.249	0	255	112200	38.529	112200	1	1210	132.347	0	255	160140	51.901	160140
		2	1218	166.232	0	255	202470	65.189	202470	2	1323	109.671	0	255	145095	43.008	145095	2	1203	167.456	0	255	201450	65.669	201450	2	1207	141.127	0	255	170340	55.344	170340
1w		3	1185	102.861	0	255	121890	40.338	121890	3	1097	106.463	0	255	116790	41.75	116790	3	1200	150.662	0	255	180795	59.083	180795	3	1300	61.2	0	255	79560	24	79560
		4	4610	94.311	0	255	434775	36.985	434775	4	1144	130.621	0	255	149430	51.224	149430	4	1255	127.195	0	255	159630	49.88	159630	4	1100	126.109	0	255	138720	49.455	138720
3w		5	1163	107.438	0	255	124950	42.132	124950	5	1119	158.834	0	255	177735	62.288	177735	5	1257	157.625	0	255	198135	61.814	198135	5	1235	162.498	0	255	200685	63.725	200685
		6	1266	187.725	0	255	237660	73.618	237660	6	1238	121.527	0	255	150450	47.658	150450									6	1238	179.612	0	255	222360	70.436	222360
Control								%area		GBE								%area		Control									%area		2GBE								%area			2Control
0w	1	L	844	104.84	0	255	88485	46.434	88485	0w	1	L	1256	148.818	0	255	186915	58.36	186915	3w	1	L	1	1164	130.129	0	255	151470	51.031	151470	3w	1	1	1268	172.748	0	255	219045	67.744	219045		0w	1	L	1075	82.786	0	255	88995
		R	1274	130.302	0	255	166005	51.099	166005			R	1218	166.232	0	255	202470	65.189	202470				2	1293	93.875	0	255	121380	36.814	121380		L	2	1394	108.293	0	255	150960	42.468	150960				R	1088	142.5	0	255	155040
1w		L	1294	121.194	0	255	156825	47.527	156825	1w		R	1185	102.861	0	255	121890	40.338	121890				3	1108	84.003	0	255	93075	32.942	93075			3	1385	119.123	0	255	164985	46.715	164985		1w		R	1176	132.054	0	255	155295
		R	1449	99.079	0	255	143565	38.854	143565			L	4610	94.311	0	255	434775	36.985	434775			R	4	1456	179.166	0	255	260865	70.261	260865		R	4	1264	86.143	0	255	108885	33.782	108885				L	1146	97.683	0	255	111945
3w		L	1519	158.305	0	255	240465	62.08	240465	3w		L	1163	107.438	0	255	124950	42.132	124950				5	1292	153.158	0	255	197880	60.062	197880			5	1338	101.39	0	255	135660	39.761	135660		0w	2	R	1025	80.854	0	255	82875
		R	1540	100.013	0	255	154020	39.221	154020			R	1266	187.725	0	255	237660	73.618	237660				6	1305	167.264	0	255	218280	65.594	218280			6	1157	131.798	0	255	152490	51.685	152490				L	1096	145.182	0	255	159120
0w	2	R	1167	159.293	0	255	185895	62.468	185895	0w	2	R	1139	73.433	0	255	83640	47.462	83640	3w	2	R	1	1222	197.197	0	255	240975	77.332	240975	3w	2	1	1109	91.285	0	255	101235	35.798	101235		1w		L	1161	155.284	0	255	180285
		L	1148	61.307	0	255	70380	56.423	70380			L	1323	109.671	0	255	145095	43.008	145095				2	1753	96.88	0	255	169830	37.992	169830		R	2	1204	114.369	0	255	137700	44.85	137700				R	1304	136.495	0	255	177990
1w		L	1178	81.825	0	255	96390	39.472	96390	1w		L	1097	106.463	0	255	116790	41.75	116790				3	1283	211.076	0	255	270810	82.775	270810			3	1084	68.925	0	255	74715	27.03	74715		0w	3	L	1127	105.439	0	255	118830
		R	1040	83.12	0	255	86445	43.346	86445			R	1144	130.621	0	255	149430	51.224	149430			L	4	1375	152.815	0	255	210120	59.927	210120		L	4	1276	70.944	0	255	90525	27.821	90525				R	1050	93.5	0	255	98175
3w		R	1112	180.472	0	255	200685	70.773	200685	3w		R	1119	158.834	0	255	177735	62.288	177735				5	1367	138.413	0	255	189210	54.279	189210			5	1204	118.181	0	255	142290	46.346	142290		1w		R	1139	97.612	0	255	111180
		L	1465	192.338	0	255	281775	75.427	281775			L	1238	121.527	0	255	150450	47.658	150450				6	1226	107.533	0	255	131835	42.17	131835			6	1309	71.299	0	255	93330	27.96	93330				L	1191	113.69	0	255	135405
0w	3	L	1123	153.954	0	255	172890	60.374	172890	0w	3	L	1142	98.249	0	255	112200	38.529	112200	3w	3	R	1	1349	103.588	0	255	139740	40.623	139740	3w	3	1	1219	124.467	0	255	151725	48.811	151725		0w	4	L	1134	132.447	0	255	150195
		R	1160	116.728	0	255	135405	63.457	135405			R	1203	167.456	0	255	201450	65.669	201450				2	1263	95.095	0	255	120105	37.292	120105		L	2	1111	128.533	0	255	142800	50.405	142800				R	1070	96.519	0	255	103275
1w		R	1223	92.993	0	255	113730	36.468	113730	1w		R	1200	150.662	0	255	180795	59.083	180795				3	1053	114.302	0	255	120360	44.824	120360			3	1194	86.281	0	255	103020	33.836	103020		1w		R	1202	117.741	0	255	141525
		L	1090	214.294	0	255	233580	84.037	233580			L	1255	127.195	0	255	159630	49.88	159630			L	4	1231	117.246	0	255	144330	45.979	144330		R	4	1393	90.431	0	255	125970	35.463	125970				L	1058	152.566	0	255	161415
3w		R	1060	128.703	0	255	136425	50.472	136425	3w		R	1257	157.625	0	255	198135	61.814	198135				5	1061	110.316	0	255	117045	43.261	117045			5	1170	110.718	0	255	129540	43.419	129540		0w	5	R	1048	123.607	0	255	129540
		L	1094	136.124	0	255	148920	53.382	148920														6	1099	138.521	0	255	152235	54.322	152235			6	1253	79.166	0	255	99195	31.045	99195				L	972	178.133	0	255	173145
0w	4	R	1179	153.779	0	255	181305	60.305	181305	0w	4	R	1210	132.347	0	255	160140	51.901	160140	3w	4	L	1	1276	115.909	0	255	147900	45.455	147900	3w	4	1	1117	60.269	0	255	67320	23.635	67320		1w		L	1081	166.304	0	255	179775
		L	1226	127.5	0	255	156315	50	156315			L	1207	141.127	0	255	170340	55.344	170340				2	1240	104.673	0	255	129795	41.048	129795		R	2	1154	62.314	0	255	71910	24.437	71910				R	1179	141.667	0	255	167025
1w		R	1273	97.954	0	255	124695	38.413	124695	1w		R	1300	61.2	0	255	79560	24	79560				3	1069	79.911	0	255	85425	31.338	85425			3	1320	51.193	0	255	67575	20.076	67575
		L	1176	124.464	0	255	146370	48.81	146370			L	1100	126.109	0	255	138720	49.455	138720			R	4	1156	110.735	0	255	128010	43.426	128010		L	4	1075	99.628	0	255	107100	39.07	107100
3w										3w		R	1235	162.498	0	255	200685	63.725	200685				5	1153	61.704	0	255	71145	24.198	71145			5	1275	76.8	0	255	97920	30.118	97920
		L	1176	115.357	0	255	135660	45.238	135660			L	1238	179.612	0	255	222360	70.436	222360				6	1156	97.721	0	255	112965	38.322	112965			6	1308	48.544	0	255	63495	19.037	63495
SUM	control							GBE												3W CON		3W GBE
	0w		1w		3w			0w		1w		3w							L	48.969	1	32.256
	R	L	R	L	R	L		R	L	R	L	R	L							63.186	L	57.532
1	48.901	53.566	61.146	52.473	34.6943	59.7377	1	34.811	41.64	59.662	63.015	58.2573	47.691							67.058		53.285
2	37.532	43.577	56.654	60.528	33.967	47.8747	2	52.538	56.992	48.776	58.25	64.1073	65.9577						R	29.739	R	66.218
3	36.543	39.626	63.532	15.963	59.087	52.146	3	34.331	61.471	40.917	50.12	63.3577	55.6493							39.938		60.239
4	39.695	50	61.587	51.19	64.6847	60.7197	4	48.099	44.656	76	50.545	63.3577	70.5917							34.406		48.315
5	44.118	67.535	48.214	61.693	66.5557	47.775	5	48.385	30.239	33.047	61.464	42.936	49.2127						R	22.668	2	64.202
6	41.258	43.066	46.472	39.104	75.8243	67.3313	6	32.667	59.457	48.096	57.236	76.3203								62.008	R	55.15
7	46.238	49.646	61.721	55.416	51.564	55.4933	7	28.155	22.356	26.617	65.51		69.0597							17.225		72.97
8	51.277	48.06	53.827	40.17	39.597	50.1313	8	46.657	52.861	39.497	40		74.669						L	40.073	L	72.179
9	51.527	30.144	44.444	34.783	53.9033	49.6017	9	22.799	36.572	70.124	45.793	53.9337	45.919							45.721		53.654
							10	44.992	43.701	56.861	48.959	42.7983	50.726							57.83		72.04
average	44.121	47.2467	55.2886	45.7022	53.3197	54.5345		39.3434	44.9945	49.9597	54.0892	58.1335	58.8307						R	59.377	3	51.189
																				62.708	L	49.595
																				55.176		66.164
																			L	54.021	R	64.537
	control	GBE	control	GBE	control	GBE										change (1W)				56.739		56.581
	0w	0w	1w	1w	3W	3W										control	GBE			45.678		68.955
	48.901	34.811	61.146	59.662	34.6943	58.2573										12.245	24.851		L	54.545	4	76.365
	37.532	52.538	56.654	48.776	33.967	64.1073										19.122	-3.762			58.952	R	75.563
	36.543	34.331	63.532	40.917	59.087	63.3577										26.989	6.586			68.662		79.924
	39.695	48.099	61.587	76	64.6847	63.3577										21.892	27.901		R	56.574	L	60.93
	44.118	48.385	48.214	33.047	66.5557	42.936										4.096	15.429			75.802		69.882
	41.258	32.667	46.472	48.096	75.8243	76.3203										5.214	-7.16			61.678		80.963
	46.238	28.155	61.721	26.617	51.564											15.483	47.325
	51.277	46.657	53.827	39.497	39.597											2.55	11.869
	51.527	22.799	44.444	70.124	53.9033	53.9337										-7.083	21.375
	53.566	44.992	52.473	56.861	59.7377											-1.093	1.258
	43.577	41.64	60.528	63.015	47.8747											16.951	-11.351
	39.626	56.992		58.25	52.146	65.9577											5.889
	50	61.471	51.19	50.12	60.7197	55.6493										1.19	31.225
	67.535	44.656	61.693	50.545	47.775	70.5917	AVERAGE	Control	GBE	SD	Control	GBE				-5.842	-2.221
	43.066	30.239	39.104	61.464	67.3313	49.2127	0W	45.684	42.169	0W	8.236	11.624				-3.962	43.154
	49.646	59.457	55.416	57.236	55.4933		3W	53.927	60.27	3W	11.202	10.352				5.77
	48.06	22.356	40.17	65.51	50.1313	69.0597										-7.89	9.221
	30.144	52.861	34.783	40	49.6017	74.669										4.639	5.258
		36.572		45.793		45.919
		43.701		48.959		50.726
AVERAGE	45.6838	42.169	52.5267	52.0245	53.9271	60.2703									average	6.48653	13.3439
SD	8.23568	11.6243	9.03888	12.4656	11.2023	10.3517									SD	10.6218	17.0903
T TEST	0.0252891	0.0136716	0.0167822	0.0455327											t test	0.169623
Change	control	GBE	control	GBE										control		GBE
	1w	1w	3W	3W										0w	1w	0w	1w
	12.245	24.851	-14.2067	23.4463										48.901	61.146	34.811	59.662
	19.122	-3.762	-3.565	11.5693										37.532	56.654	52.538	48.776
	26.989	6.586	22.544	29.0267										36.543	63.532	34.331	40.917
	21.892	27.901	24.9897	15.2587										39.695	61.587	48.099	76
	4.096	-15.338	22.4377	43.6533										44.118	48.214	48.385	33.047
	5.214	15.429	34.5663	31.1347										41.258	46.472	32.667	48.096
	15.483	-1.538	5.326	8.96567										46.238	61.721	28.155
	2.55	-7.16	-11.68	9.347										51.277	53.827	46.657	39.497
	-7.083	47.325	2.37633	18.9737										51.527	44.444	22.799	70.124
	-1.093	11.869	6.17167	25.9357										53.566	52.473	44.992	56.861
	16.951	21.375	4.29767	21.808										43.577	60.528	41.64	63.015
		1.258												39.626		56.992	58.25
	1.19	-11.351												50	51.19	61.471	50.12
	-5.842	5.889												67.535	61.693	44.656	50.545
	-3.962	31.225												43.066	39.104	30.239	61.464
	5.77	-2.221												49.646	55.416	59.457	57.236
	-7.89	43.154												48.06	40.17	22.356	65.51
	4.639	-12.861												30.144	34.783	52.861	40
		9.221			change AVERAGE		Control 3W	GBEs 3W	SD	Control	GBE					36.572	45.793
		5.258					8.243	22.554		14.788	14.384					43.701	48.959
AVERAGE	6.48653	10.1462	8.47797	21.7381									average	45.6838	52.5267	42.169	53.3617
SD	10.6218	18.0069	15.754	10.5449									sd	8.23568	9.03888	11.6243	11.2371
T TEST	0.691851	0.0550671	0.502891	0.0310399									t test	0.0252891		0.0041629
			1
																				Change	control -30D	GBE -30D			Summary		Change	Control 0D	GBEs 0D	Control -30D	GBE -30D
Additional Experiments																					-17.852	16.878						-14.2067	23.4463	-17.852	16.878
normal -30D	0W								%AREA	3W								%AREA			-9.542	13.132						-3.565	11.5693	-9.542	13.132
	1	1389	83.348	0	255	115770	42.685	115770	57.315	1	1382	177.319	0	255	245055	60.537	245055	39.463			0.522	-0.763						22.544	29.0267	0.522	-0.763
	2	1211	117.287	0	255	142035	36.453	142035	63.547	2	1325	92.955	0	255	123165	45.995	123165	54.005			-19.195	-10.981						24.9897	15.2587	-19.195	-10.981
	3	1140	105.579	0	255	120360	41.404	120360	58.596	3	1596	71.1	0	255	113475	40.882	113475	59.118			-5.161	15.678						22.4377	43.6533	-5.161	15.678
	4	1620	130.648	0	255	211650	51.235	211650	48.765	4	1603	179.598	0	255	287895	70.43	287895	29.57			3.627	16.532						34.5663	31.1347	3.627	16.532
	5	1390	115.392	0	255	160395	45.252	160395	54.748	5	1331	128.554	0	255	171105	50.413	171105	49.587			-11.732	-5.357						5.326	8.96567	-11.732	-5.357
	6	1200	133.45	0	255	160140	52.333	160140	47.667	6	1043	124.199	0	255	129540	48.706	129540	51.294			0.608	-9.462						-11.68	9.347	0.608	-9.462
	7	1338	134.742	0	255	180285	32.134	180285	67.866	7	1279	81.943	0	255	104805	43.866	104805	56.134			-23.952	-9.284						2.37633	18.9737	-23.952	-9.284
	8	1344	157.857	0	255	212160	59.905	212160	40.095	8	1126	105.306	0	255	118575	59.297	118575	40.703			-15.514	-3.449						6.17167	25.9357	-15.514	-3.449
	9	1146	44.503	0	255	51000	17.452	51000	82.548	9	1268	105.58	0	255	133875	41.404	133875	58.596		average	-9.8191	2.2924						4.29767	21.808
	10	1521	93.55	0	255	142290	36.686	142290	63.314	10	1341	133.11	0	255	178500	52.2	178500	47.8		sd	8.98053	11.231					average	8.47797	21.7381	-9.8191	2.2924
																				t test	0.0211003						SD	15.754	10.5449	9.46631	11.8385
GBEs -30D																											ANOVA	0.0310399		0.0211003	0.00489591
	1	1173	133.696	0	255	156825	52.43	156825	47.57	1	1450	77.907	0	255	112965	35.552	112965	64.448
	2	1118	138.22	0	255	154530	44.204	154530	55.796	2	1194	79.234	0	255	94605	31.072	94605	68.928
	3	1271	109.544	0	255	139230	42.958	139230	57.042	3	1274	111.487	0	255	142035	43.721	142035	56.279
	4	1201	102.764	0	255	123420	43.3	123420	56.7	4	1308	138.417	0	255	181050	54.281	181050	45.719
	5	1306	182.952	0	255	238935	68.746	238935	31.254	5	1581	135.323	0	255	213945	53.068	213945	46.932
	6	1197	188.108	0	255	225165	73.768	225165	26.232	6	1382	145.952	0	255	201705	57.236	201705	42.764
	7	1310	72.023	0	255	94350	28.244	94350	71.756	7	1369	85.683	0	255	117300	33.601	117300	66.399
	8	1248	68.45	0	255	85425	32.843	85425	67.157	8	1293	107.877	0	255	139485	42.305	139485	57.695
	9	1141	91.854	0	255	104805	46.021	104805	53.979	9	1197	141.028	0	255	168810	55.305	168810	44.695
	10	1458	92.695	0	255	135150	36.351	135150	63.649	10	1201	101.49	0	255	121890	39.8	121890	60.2
	11	1260	76.5	0	255	96390	30	96390	70	11	1288	115.819	0	255	149175	45.419	149175	54.581
[truncated: 33 more columns]

## Sheet: qPCR
EGR1																combination
Well Position	Omit	Sample Name	Target Name	CT	Well Position	Omit	Sample Name	Target Name	CT	Δ CT	average	control av	ΔΔCT	2^			Control Ch	GBEs Ch	Control R	GBEs R
B1	FALSE	CON CH	EGR1	29.0417	B7	FALSE	CON CH	GAPDH	22.5537	6.48806	6.48946	6.51327	-0.0238171	1.01665			1.02	11.2	1.32073	2.36777
B2	FALSE	CON CH	EGR1	29.0608	B8	FALSE	CON CH	GAPDH	22.5699	6.49085							0.98	7.58	0.449689	2.25457
C1	FALSE	CON CH	EGR1	29.3498	C7	FALSE	CON CH	GAPDH	22.7687	6.58109	6.53709		0.0238171	0.983627			7.44	2.69	1.88804	0.949366
C2	FALSE	CON CH	EGR1	29.4684	C8	FALSE	CON CH	GAPDH	22.9753	6.49309							1.22	3.84	0.891791	2.09486
E1	FALSE	CON R	EGR1	26.0042	E7	FALSE	CON R	GAPDH	17.2494	8.75485	8.7864	9.18773	-0.40133	1.32073			0.81	12.02	1.40841	1.50207
E2	FALSE	CON R	EGR1	26.0625	E8	FALSE	CON R	GAPDH	17.2446	8.81796							5.81	11.14	0.660465	1.00923
F1	FALSE	CON R	EGR1	26.982	F7	FALSE	CON R	GAPDH	16.7939	10.1881	10.3407		1.153	0.449689			0.44	1.28	1.65509	0.83279
F2	FALSE	CON R	EGR1	27.1981	F8	FALSE	CON R	GAPDH	16.7047	10.4934							2.39		0.64953	2.85382
G1	FALSE	CON R	EGR1	25.4938	G7	FALSE	CON R	GAPDH	17.3275	8.16634	8.27084		-0.916892	1.88804			0.96		1.17985	2.45735
G2	FALSE	CON R	EGR1	25.9443	G8	FALSE	CON R	GAPDH	17.569	8.37534									0.861345	1.20382
H1	FALSE	CON R	EGR1	26.5272	H7	FALSE	CON R	GAPDH	17.2239	9.30327	9.35296		0.165223	0.891791					0.501847	1.07699
H2	FALSE	CON R	EGR1	26.6506	H8	FALSE	CON R	GAPDH	17.2479	9.40264									2.08724
A3	FALSE	GBE CH	EGR1	31.4546	A9	FALSE	GBE CH	GAPDH	29.0178	2.43679	3.02809		-3.48518	11.1981					0.939402
A4	FALSE	GBE CH	EGR1	33.1694	A10	FALSE	GBE CH	GAPDH	29.5501	3.6194						average	2.34111	7.10714	1.11488	1.69115
F3	FALSE	GBE R	EGR1	24.9657	F9	FALSE	GBE R	GAPDH	17.1213	7.8445	7.94421		-1.24353	2.36777		av/control	1	3.0358	1	1.51689
F4	FALSE	GBE R	EGR1	25.2373	F10	FALSE	GBE R	GAPDH	17.1934	8.04391						sd	2.51881	4.5003	0.528679	0.726607
G3	FALSE	GBE R	EGR1	23.7383	G9	FALSE	GBE R	GAPDH	15.7201	8.01816	8.01488		-1.17285	2.25457		T test	0.0173913		0.0351162
G4	FALSE	GBE R	EGR1	23.9867	G10	FALSE	GBE R	GAPDH	15.9751	8.0116
H3	FALSE	GBE R	EGR1	26.9789	H9	FALSE	GBE R	GAPDH	17.635	9.34386	9.2627		0.0749643	0.949366			Control Ch	GBEs Ch	Control R	GBEs R
H4	FALSE	GBE R	EGR1	27.1736	H10	FALSE	GBE R	GAPDH	17.9921	9.18153							1	3.0358	1	1.51689
Well Position	Omit	Sample Name	Target Name	CT	Well Position	Omit	Sample Name	Target Name	CT	Δ CT	average	control av	ΔΔCT	2^
B1	FALSE	CON CH	EGR1	27.9662	B7	FALSE	CON CH	GAPDH	23.0766	4.88954	4.99902	5.29451	-0.295497	1.22731
B2	FALSE	CON CH	EGR1	28.109	B8	FALSE	CON CH	GAPDH	23.0005	5.10849
C1	FALSE	CON CH	EGR1	28.4479	C7	FALSE	CON CH	GAPDH	22.7383	5.70963	5.59001		0.295497	0.814791
C2	FALSE	CON CH	EGR1	28.322	C8	FALSE	CON CH	GAPDH	22.8516	5.47039
E1	FALSE	CON R	EGR1	24.7816	E7	FALSE	CON R	GAPDH	17.0849	7.69673	7.81948	8.31355	-0.49407	1.40841
E2	FALSE	CON R	EGR1	25.0453	E8	FALSE	CON R	GAPDH	17.1031	7.94223
F1	FALSE	CON R	EGR1	25.8863	F7	FALSE	CON R	GAPDH	16.9233	8.96301	8.91199		0.598446	0.660465
F2	FALSE	CON R	EGR1	25.9285	F8	FALSE	CON R	GAPDH	17.0675	8.86097
G1	FALSE	CON R	EGR1	24.8114	G7	FALSE	CON R	GAPDH	17.0941	7.71732	7.58664		-0.726908	1.65509
G2	FALSE	CON R	EGR1	24.9614	G8	FALSE	CON R	GAPDH	17.5055	7.45596
H1	FALSE	CON R	EGR1	26.1257	H7	FALSE	CON R	GAPDH	17.2571	8.86861	8.93608		0.622533	0.64953
H2	FALSE	CON R	EGR1	25.9914	H8	FALSE	CON R	GAPDH	16.9878	9.00355
A3	FALSE	GBE CH	EGR1	31.7419	A9	FALSE	GBE CH	GAPDH	29.38	2.36198	2.37291		-2.9216	7.57687
A4	FALSE	GBE CH	EGR1	31.8845	A10	FALSE	GBE CH	GAPDH	29.5007	2.38385
D3	FALSE	GBE CH	EGR1	30.306	D9	FALSE	GBE CH	GAPDH	26.883	3.42296	3.86755		-1.42697	2.68881
D4	FALSE	GBE CH	EGR1	30.9737	D10	FALSE	GBE CH	GAPDH	26.6616	4.31213
E3	FALSE	GBE R	EGR1	24.4443	F9	FALSE	GBE R	GAPDH	17.0959	7.3484	7.24669		-1.06685	2.09486
E4	FALSE	GBE R	EGR1	24.339	F10	FALSE	GBE R	GAPDH	17.194	7.14499
F3	FALSE	GBE R	EGR1	23.6645	G9	FALSE	GBE R	GAPDH	15.9662	7.69829	7.72659		-0.586957	1.50207
F4	FALSE	GBE R	EGR1	23.689	G10	FALSE	GBE R	GAPDH	15.9341	7.75489
Well Position	Omit	Sample Name	Target Name	CT	Well Position	Omit	Sample Name	Target Name	CT	Δ CT	average	control av	ΔΔCT	2^
B3	FALSE	CON CH	EGR1	30.1806	B9	FALSE	CON CH	GAPDH	24.3537	5.82688	5.77682	4.58222	1.1946	0.436907
B4	FALSE	CON CH	EGR1	29.798	B10	FALSE	CON CH	GAPDH	24.0712	5.72676
F1	FALSE	CON CH	EGR1	30.2484	F7	FALSE	CON CH	GAPDH	26.7923	3.45612	3.33407		-1.24815	2.37536
F2	FALSE	CON CH	EGR1	29.8433	F8	FALSE	CON CH	GAPDH	26.6313	3.21201
H1	FALSE	CON CH	EGR1	25.6719	H7	FALSE	CON CH	GAPDH	20.9822	4.68971	4.63576		0.0535453	0.963566
H2	FALSE	CON CH	EGR1	25.8556	H8	FALSE	CON CH	GAPDH	21.2738	4.58181
A1	FALSE	CON R	EGR1	23.907	A7	FALSE	CON R	GAPDH	17.2712	6.63577	6.65019	6.8888	-0.238608	1.17985
A2	FALSE	CON R	EGR1	23.8887	A8	FALSE	CON R	GAPDH	17.224	6.66462
B1	FALSE	CON R	EGR1	24.9903	B7	FALSE	CON R	GAPDH	17.8399	7.15037	7.10414		0.215337	0.861345
B2	FALSE	CON R	EGR1	24.7907	B8	FALSE	CON R	GAPDH	17.7327	7.05791
C1	FALSE	CON R	EGR1	25.2404	C7	FALSE	CON R	GAPDH	17.1976	8.04277	7.88348		0.99468	0.501847
C2	FALSE	CON R	EGR1	25.2724	C8	FALSE	CON R	GAPDH	17.5482	7.7242
D1	FALSE	CON R	EGR1	23.2378	D7	FALSE	CON R	GAPDH	17.2991	5.93868	5.82721		-1.06159	2.08724
D2	FALSE	CON R	EGR1	23.3291	D8	FALSE	CON R	GAPDH	17.6134	5.71573
E1	FALSE	CON R	EGR1	24.6449	E7	FALSE	CON R	GAPDH	17.8497	6.7952	6.97899		0.090185	0.939402
E2	FALSE	CON R	EGR1	24.8112	E8	FALSE	CON R	GAPDH	17.6484	7.16277
A5	FALSE	GBE CH	EGR1	29.5391	A11	FALSE	GBE CH	GAPDH	26.8963	2.64278	2.85498		-1.93943	3.83555
A6	FALSE	GBE CH	EGR1	29.9356	A12	FALSE	GBE CH	GAPDH	26.8684	3.06719
C5	FALSE	GBE CH	EGR1	31.6717	C11	FALSE	GBE CH	GAPDH	30.6771	0.99452	1.87486		-3.5877	12.0228
C6	FALSE	GBE CH	EGR1	33.3482	C12	FALSE	GBE CH	GAPDH	30.593	2.7552
D5	FALSE	GBE CH	EGR1	32.2886	D11	FALSE	GBE CH	GAPDH	31.1844	1.10418	1.27545		-3.47804	11.1428
D6	FALSE	GBE CH	EGR1	32.1661	D12	FALSE	GBE CH	GAPDH	30.7194	1.44672
E5	FALSE	GBE CH	EGR1	30.5726	E11	FALSE	GBE CH	GAPDH	26.3469	4.22573	4.00682		-0.356481	1.2803
E6	FALSE	GBE CH	EGR1	30.2678	E12	FALSE	GBE CH	GAPDH	26.4799	3.7879
C3	FALSE	GBE R	EGR1	24.8828	C9	FALSE	GBE R	GAPDH	17.9442	6.93869	6.87554		-0.0132572	1.00923
C4	FALSE	GBE R	EGR1	24.8585	C10	FALSE	GBE R	GAPDH	18.0461	6.8124
D3	FALSE	GBE R	EGR1	24.6962	D9	FALSE	GBE R	GAPDH	17.4193	7.27688	7.15278		0.263976	0.83279
D4	FALSE	GBE R	EGR1	24.5203	D10	FALSE	GBE R	GAPDH	17.4916	7.02868
E3	FALSE	GBE R	EGR1	21.8535	E9	FALSE	GBE R	GAPDH	16.3946	5.45895	5.37591		-1.51289	2.85382
E4	FALSE	GBE R	EGR1	21.9166	E10	FALSE	GBE R	GAPDH	16.6238	5.29287
F3	FALSE	GBE R	EGR1	23.1223	F9	FALSE	GBE R	GAPDH	17.6432	5.47904	5.5917		-1.29711	2.45735
F4	FALSE	GBE R	EGR1	23.2786	F10	FALSE	GBE R	GAPDH	17.5742	5.70435
G3	FALSE	GBE R	EGR1	23.917	G9	FALSE	GBE R	GAPDH	17.2844	6.63257	6.62118		-0.267618	1.20382
G4	FALSE	GBE R	EGR1	24.0682	G10	FALSE	GBE R	GAPDH	17.4584	6.60979
H3	FALSE	GBE R	EGR1	24.2719	H9	FALSE	GBE R	GAPDH	17.4901	6.7818	6.7818		-0.107004	1.07699
eNOS																	combination
Well Position	Omit	Sample Name	Target Name	CT	Well Position	Omit	Sample Name	Target Name	CT	Δ CT	average	control av	ΔΔCT	2^			Control Ch	GBEs Ch	Control R	GBEs R
B3	FALSE	CON CH	eNOS	32.1834	B9	FALSE	CON CH	GAPDH	23.9192	8.26421	7.62575	5.68536	1.94039	0.260546			0.260546	2.91641	0.751563	0.777919
B4	FALSE	CON CH	eNOS	31.2425	B10	FALSE	CON CH	GAPDH	24.2552	6.9873							1.66691	2.27685	0.728502	0.820003
F1	FALSE	CON CH	eNOS	31.5926	F7	FALSE	CON CH	GAPDH	26.8487	4.74387	4.94819		-0.737172	1.66691			0.497076	2.52426	0.876901	3.34932
F2	FALSE	CON CH	eNOS	31.912	F8	FALSE	CON CH	GAPDH	26.7595	5.15251								3.76708	1.72057	0.938972
H1	FALSE	CON CH	eNOS	27.5684	H7	FALSE	CON CH	GAPDH	20.8225	6.74586	6.69382		1.00846	0.497076			0.634662	1.33842	1.21055	0.729343
H2	FALSE	CON CH	eNOS	27.2421	H8	FALSE	CON CH	GAPDH	20.6003	6.64179							0.560505	3.51743	0.620009	0.750194
A1	FALSE	CON R	eNOS	30.8455	A7	FALSE	CON R	GAPDH	16.9175	13.9279	13.7346	13.3225	0.412035	0.751563				1.53804	0.635107	1.11903
A2	FALSE	CON R	eNOS	30.4136	A8	FALSE	CON R	GAPDH	16.8724	13.5412								3.86034	1.58211	2.10123
B1	FALSE	CON R	eNOS	31.5306	B7	FALSE	CON R	GAPDH	17.6641	13.8665	13.7795		0.456995	0.728502					1.60516	1.57955
B2	FALSE	CON R	eNOS	31.3518	B8	FALSE	CON R	GAPDH	17.6592	13.6926						average	0.723939	2.5646	1.05762	1.22762
C1	FALSE	CON R	eNOS	30.3668	C7	FALSE	CON R	GAPDH	16.9446	13.4223	13.512		0.189514	0.876901		av/control	1	3.54257	1	1.16075
C2	FALSE	CON R	eNOS	30.4546	C8	FALSE	CON R	GAPDH	16.8528	13.6018						sd	0.545451	0.971868	0.452418	0.879611
D1	FALSE	CON R	eNOS	29.7049	D7	FALSE	CON R	GAPDH	16.9812	12.7237	12.5396		-0.782885	1.72057		T test	0.00161102		0.423927
D2	FALSE	CON R	eNOS	29.6571	D8	FALSE	CON R	GAPDH	17.3016	12.3555
E1	FALSE	CON R	eNOS	30.2525	E7	FALSE	CON R	GAPDH	17.6494	12.6031	13.0469		-0.275659	1.21055			Control Ch	GBEs Ch	Control R	GBEs R
E2	FALSE	CON R	eNOS	30.9029	E8	FALSE	CON R	GAPDH	17.4123	13.4906							1	3.54257	1	1.16075
A5	FALSE	GBE CH	eNOS	30.793	A11	FALSE	GBE CH	GAPDH	26.7704	4.02267	4.14117		-1.54419	2.91641
A6	FALSE	GBE CH	eNOS	31.4835	A12	FALSE	GBE CH	GAPDH	27.2239	4.25967
B5	FALSE	GBE CH	eNOS	31.2605	B11	FALSE	GBE CH	GAPDH	26.7158	4.54469	4.49833		-1.18704	2.27685
B6	FALSE	GBE CH	eNOS	31.3894	B12	FALSE	GBE CH	GAPDH	26.9375	4.45197
C5	FALSE	GBE CH	eNOS	34.7813	C11	FALSE	GBE CH	GAPDH	31.1607	3.62055	4.3495		-1.33586	2.52426
C6	FALSE	GBE CH	eNOS	35.8298	C12	FALSE	GBE CH	GAPDH	30.7513	5.07845
D5	FALSE	GBE CH	eNOS	33.3979	D11	FALSE	GBE CH	GAPDH	30.2535	3.14432	3.77191		-1.91345	3.76708
D6	FALSE	GBE CH	eNOS	34.7764	D12	FALSE	GBE CH	GAPDH	30.3769	4.39951
E5	FALSE	GBE CH	eNOS	32.175	E11	FALSE	GBE CH	GAPDH	26.2895	5.88552	5.26484		-0.420527	1.33842
E6	FALSE	GBE CH	eNOS	31.0378	E12	FALSE	GBE CH	GAPDH	26.3937	4.64415
C3	FALSE	GBE R	eNOS	31.5308	C9	FALSE	GBE R	GAPDH	17.5573	13.9735	13.6848		0.362308	0.777919
C4	FALSE	GBE R	eNOS	31.3305	C10	FALSE	GBE R	GAPDH	17.9344	13.3962
D3	FALSE	GBE R	eNOS	30.6734	D9	FALSE	GBE R	GAPDH	17.3157	13.3577	13.6088		0.286299	0.820003
D4	FALSE	GBE R	eNOS	31.0719	D10	FALSE	GBE R	GAPDH	17.212	13.86
E3	FALSE	GBE R	eNOS	27.9661	E9	FALSE	GBE R	GAPDH	16.2496	11.7165	11.5786		-1.74387	3.34932
E4	FALSE	GBE R	eNOS	27.8211	E10	FALSE	GBE R	GAPDH	16.3802	11.4408
F3	FALSE	GBE R	eNOS	30.4912	F9	FALSE	GBE R	GAPDH	17.101	13.3902	13.4134		0.0908459	0.938972
F4	FALSE	GBE R	eNOS	30.867	F10	FALSE	GBE R	GAPDH	17.4304	13.4365
G3	FALSE	GBE R	eNOS	30.8184	G9	FALSE	GBE R	GAPDH	17.0451	13.7732	13.7778		0.455331	0.729343
G4	FALSE	GBE R	eNOS	30.9582	G10	FALSE	GBE R	GAPDH	17.1757	13.7825
H3	FALSE	GBE R	eNOS	30.9661	H9	FALSE	GBE R	GAPDH	16.7335	14.2326	13.7372		0.414665	0.750194
H4	FALSE	GBE R	eNOS	30.3276	H10	FALSE	GBE R	GAPDH	17.0858	13.2418
eNOS
Well Position	Omit	Sample Name	Target Name	CT	Well Position	Omit	Sample Name	Target Name	CT	Δ CT	average	control av	ΔΔCT	2^
B1	FALSE	CON CH	eNOS	31.5034	B7	FALSE	CON CH	GAPDH	23.0818	8.42169	8.66024	8.0043	0.65594	0.634662
B2	FALSE	CON CH	eNOS	31.9646	B8	FALSE	CON CH	GAPDH	23.0658	8.89879
C1	FALSE	CON CH	eNOS	32.0324	C7	FALSE	CON CH	GAPDH	22.9878	9.04461	8.8395		0.835202	0.560505
C2	FALSE	CON CH	eNOS	31.6026	C8	FALSE	CON CH	GAPDH	22.9682	8.6344
E1	FALSE	CON R	eNOS	31.4995	E7	FALSE	CON R	GAPDH	17.1376	14.3618	14.3618	13.6722	0.68964	0.620009
					E8	FALSE	CON R	GAPDH	17.5266
F1	FALSE	CON R	eNOS	31.2082	F7	FALSE	CON R	GAPDH	16.9832	14.225	14.3271		0.654928	0.635107
F2	FALSE	CON R	eNOS	31.3868	F8	FALSE	CON R	GAPDH	16.9575	14.4293
G1	FALSE	CON R	eNOS	30.9413	G7	FALSE	CON R	GAPDH	17.5711	13.3701	13.0104		-0.661849	1.58211
G2	FALSE	CON R	eNOS	30.2129	G8	FALSE	CON R	GAPDH	17.5623	12.6506
H1	FALSE	CON R	eNOS	30.5928	H7	FALSE	CON R	GAPDH	17.8165	12.7763	12.9895		-0.682718	1.60516
H2	FALSE	CON R	eNOS	31.1866	H8	FALSE	CON R	GAPDH	17.9839	13.2027
A3	FALSE	GBE CH	eNOS	35.3769	A9	FALSE	GBE CH	GAPDH	28.9604	6.41648	6.18978		-1.81452	3.51743
A4	FALSE	GBE CH	eNOS	35.4022	A10	FALSE	GBE CH	GAPDH	29.4391	5.96309
B3	FALSE	GBE CH	eNOS	27.2035	B9	FALSE	GBE CH	GAPDH	19.8269	7.37662	7.38321		-0.621091	1.53804
B4	FALSE	GBE CH	eNOS	27.321	B10	FALSE	GBE CH	GAPDH	19.9312	7.38981
D3	FALSE	GBE CH	eNOS	33.6422	D9	FALSE	GBE CH	GAPDH	26.9753	6.66694	6.05557		-1.94873	3.86034
D4	FALSE	GBE CH	eNOS	32.6672	D10	FALSE	GBE CH	GAPDH	27.223	5.4442
E3	FALSE	GBE R	eNOS	30.5494	E9	FALSE	GBE R	GAPDH	17.091	13.4584	13.51		-0.162247	1.11903
E4	FALSE	GBE R	eNOS	30.7885	E10	FALSE	GBE R	GAPDH	17.227	13.5615
F3	FALSE	GBE R	eNOS	29.6579	F9	FALSE	GBE R	GAPDH	16.9788	12.6792	12.601		-1.07123	2.10123
F4	FALSE	GBE R	eNOS	29.4693	F10	FALSE	GBE R	GAPDH	16.9466	12.5228
G3	FALSE	GBE R	eNOS	30.3467	G9	FALSE	GBE R	GAPDH	17.5943	12.7524	13.0127		-0.659517	1.57955
G4	FALSE	GBE R	eNOS	30.986	G10	FALSE	GBE R	GAPDH	17.713	13.273
